# Supplementary material for: Ganoaustralins A and B, Unusual Aromatic Triterpenes from the Mushroom Ganoderma australe
Source: Pharmaceuticals (Basel). 2022 Dec 6;15(12):1520. doi: 10.3390/ph15121520 (PMC9785556; doi:10.3390/ph15121520)
Supplement: Supplementary file 1 [file pharmaceuticals-15-01520-s001.zip]

Archive with 1 entries (1 files):
- pharmaceuticals-2068872-supplementary.pdf
